# Supplementary material for: Implementing EEG hyperscanning setups
Source: MethodsX. 2019 Feb 26;6:428–36. doi: 10.1016/j.mex.2019.02.021 (PMC6411510; doi:10.1016/j.mex.2019.02.021)
Supplement: Supplementary file 1 [file mmc1.zip]

Archive with 1 entries (1 files):
- biPer_biman.rwksp
